# Supplementary material for: Additive manufacturing process selection for automotive industry using Pythagorean fuzzy CRITIC EDAS
Source: PLoS One. 2023 Mar 9;18(3):e0282676. doi: 10.1371/journal.pone.0282676 (PMC9997986; doi:10.1371/journal.pone.0282676)
Supplement: S1 Data — (XLSX) [file pone.0282676.s001.xlsx]

## Sheet: Methodology
Pythagorean fuzzy CRITIC EDAS and TOPSIS approches
		Weights of Experts
		DE1	DE2	DE3
		0.333333	0.333333	0.333333
	Decision Expert Evaluations in Pythagorean fuzzy environment
Decision Expert 1 (DE 1)	Surface roughness			Dimensional accuracy			Build volume			Mechanical resistance			Cost of the process			Print speed			Thermal stability			Chemical resistance
Vat photopolymerization	0.8	0.3	0.519615	0.7	0.35	0.622495	0.35	0.75	0.561249	0.3	0.85	0.433013	0.35	0.75	0.561249	0.8	0.3	0.519615	0.3	0.85	0.433013	0.45	0.65	0.612372
Material extrusion	0.3	0.85	0.433013	0.45	0.65	0.612372	0.6	0.5	0.6245	0.35	0.75	0.561249	0.25	0.9	0.357071	0.35	0.75	0.561249	0.6	0.5	0.6245	0.45	0.65	0.612372
Material jetting.	0.7	0.35	0.622495	0.7	0.35	0.622495	0.45	0.65	0.612372	0.6	0.5	0.6245	0.7	0.35	0.622495	0.35	0.75	0.561249	0.7	0.35	0.622495	0.7	0.35	0.622495
Binder jetting	0.6	0.5	0.6245	0.7	0.35	0.622495	0.6	0.5	0.6245	0.6	0.5	0.6245	0.6	0.5	0.6245	0.45	0.65	0.612372	0.6	0.5	0.6245	0.6	0.5	0.6245
Powder bed fusion.	0.6	0.5	0.6245	0.7	0.35	0.622495	0.6	0.5	0.6245	0.6	0.5	0.6245	0.6	0.5	0.6245	0.7	0.35	0.622495	0.7	0.35	0.622495	0.7	0.35	0.622495
Direct energy deposition	0.6	0.5	0.6245	0.35	0.75	0.561249	0.7	0.35	0.622495	0.7	0.35	0.622495	0.8	0.3	0.519615	0.45	0.65	0.612372	0.8	0.3	0.519615	0.8	0.3	0.519615
Sheet lamination	0.3	0.85	0.433013	0.3	0.85	0.433013	0.6	0.5	0.6245	0.15	0.95	0.273861	0.25	0.9	0.357071	0.35	0.75	0.561249	0.15	0.95	0.273861	0.15	0.95	0.273861
Decision Expert 2 (DE 2)	Surface roughness			Dimensional accuracy			Build volume			Mechanical resistance			Cost of the process			Print speed			Thermal stability			Chemical resistance
Vat photopolymerization	0.7	0.35	0.622495	0.6	0.5	0.6245	0.35	0.75	0.561249	0.35	0.75	0.561249	0.6	0.5	0.6245	0.6	0.5	0.6245	0.25	0.9	0.357071	0.3	0.85	0.433013
Material extrusion	0.45	0.65	0.612372	0.6	0.5	0.6245	0.8	0.3	0.519615	0.25	0.9	0.357071	0.35	0.75	0.561249	0.25	0.9	0.357071	0.6	0.5	0.6245	0.35	0.75	0.561249
Material jetting.	0.6	0.5	0.6245	0.35	0.75	0.561249	0.25	0.9	0.357071	0.7	0.35	0.622495	0.8	0.3	0.519615	0.35	0.75	0.561249	0.7	0.35	0.622495	0.7	0.35	0.622495
Binder jetting	0.7	0.35	0.622495	0.8	0.3	0.519615	0.6	0.5	0.6245	0.6	0.5	0.6245	0.6	0.5	0.6245	0.45	0.65	0.612372	0.45	0.65	0.612372	0.6	0.5	0.6245
Powder bed fusion.	0.45	0.65	0.612372	0.45	0.65	0.612372	0.8	0.3	0.519615	0.45	0.65	0.612372	0.35	0.75	0.561249	0.6	0.5	0.6245	0.7	0.35	0.622495	0.7	0.35	0.622495
Direct energy deposition	0.8	0.3	0.519615	0.45	0.65	0.612372	0.7	0.35	0.622495	0.7	0.35	0.622495	0.45	0.65	0.612372	0.6	0.5	0.6245	0.8	0.3	0.519615	0.6	0.5	0.6245
Sheet lamination	0.25	0.9	0.357071	0.15	0.95	0.273861	0.6	0.5	0.6245	0.15	0.95	0.273861	0.15	0.95	0.273861	0.35	0.75	0.561249	0.25	0.9	0.357071	0.45	0.65	0.612372
Decision Expert 3 (DE 3)	Surface roughness			Dimensional accuracy			Build volume			Mechanical resistance			Cost of the process			Print speed			Thermal stability			Chemical resistance
Vat photopolymerization	0.6	0.5	0.6245	0.8	0.3	0.519615	0.35	0.75	0.561249	0.45	0.65	0.612372	0.45	0.65	0.612372	0.8	0.3	0.519615	0.3	0.85	0.433013	0.35	0.75	0.561249
Material extrusion	0.15	0.95	0.273861	0.15	0.95	0.273861	0.6	0.5	0.6245	0.35	0.75	0.561249	0.25	0.9	0.357071	0.15	0.95	0.273861	0.6	0.5	0.6245	0.45	0.65	0.612372
Material jetting.	0.7	0.35	0.622495	0.7	0.35	0.622495	0.35	0.75	0.561249	0.35	0.75	0.561249	0.7	0.35	0.622495	0.35	0.75	0.561249	0.7	0.35	0.622495	0.7	0.35	0.622495
Binder jetting	0.15	0.95	0.273861	0.7	0.35	0.622495	0.45	0.65	0.612372	0.25	0.9	0.357071	0.7	0.35	0.622495	0.45	0.65	0.612372	0.6	0.5	0.6245	0.3	0.85	0.433013
Powder bed fusion.	0.15	0.95	0.273861	0.35	0.75	0.561249	0.35	0.75	0.561249	0.6	0.5	0.6245	0.45	0.65	0.612372	0.35	0.75	0.561249	0.3	0.85	0.433013	0.7	0.35	0.622495
Direct energy deposition	0.6	0.5	0.6245	0.6	0.5	0.6245	0.8	0.3	0.519615	0.7	0.35	0.622495	0.45	0.65	0.612372	0.45	0.65	0.612372	0.6	0.5	0.6245	0.8	0.3	0.519615
Sheet lamination	0.15	0.95	0.273861	0.3	0.85	0.433013	0.45	0.65	0.612372	0.45	0.65	0.612372	0.35	0.75	0.561249	0.15	0.95	0.273861	0.15	0.95	0.273861	0.3	0.85	0.433013
	Pythagorean fuzzy alternative assessment matrix
PF Alternative Evaluation Matrix	Surface roughness			Dimensional accuracy			Build volume			Mechanical resistance			Cost of the process			Print speed			Thermal stability			Chemical resistance
Vat photopolymerization	0.695205	0.396341	0.59967	0.695205	0.396341	0.59967	0.35	0.75	0.561249	0.361521	0.766584	0.530708	0.455488	0.652398	0.605729	0.726848	0.383152	0.569988	0.282311	0.869147	0.406059	0.361521	0.766584	0.530708
Material extrusion	0.272568	0.866025	0.419174	0.343414	0.80732	0.479898	0.660385	0.447286	0.60318	0.312866	0.817734	0.483142	0.279672	0.865507	0.415548	0.235885	0.893941	0.381087	0.6	0.5	0.6245	0.413839	0.688147	0.59598
Material jetting.	0.66494	0.408953	0.62499	0.55559	0.551534	0.622197	0.340205	0.79785	0.497691	0.527763	0.582811	0.617898	0.731861	0.334362	0.593786	0.35	0.75	0.561249	0.7	0.35	0.622495	0.7	0.35	0.622495
Binder jetting	0.397906	0.774372	0.491954	0.731861	0.334362	0.593786	0.545136	0.559085	0.624701	0.44814	0.724872	0.523193	0.631636	0.457934	0.625566	0.45	0.65	0.612372	0.545136	0.559085	0.624701	0.47622	0.67939	0.55825
Powder bed fusion.	0.343414	0.80732	0.479898	0.479505	0.628301	0.612628	0.551785	0.57586	0.603257	0.545136	0.559085	0.624701	0.455488	0.652398	0.605729	0.527763	0.582811	0.617898	0.527763	0.63416	0.565073	0.7	0.35	0.622495
Direct energy deposition	0.660385	0.447286	0.60318	0.455488	0.652398	0.605729	0.731861	0.334362	0.593786	0.7	0.35	0.622495	0.545136	0.572696	0.612247	0.495289	0.608219	0.620289	0.726848	0.383152	0.569988	0.726848	0.383152	0.569988
Sheet lamination	0.22407	0.909623	0.349827	0.23811	0.896764	0.372985	0.545136	0.559085	0.624701	0.216337	0.907519	0.36001	0.235885	0.893941	0.381087	0.263882	0.857176	0.442284	0.177845	0.937132	0.300257	0.272568	0.866025	0.419174
	Criterion Importance Levels of alternatives based on the opinions of experts
Crisp of PF Alternative Evaluation Matrix	Surface roughness			Dimensional accuracy			Build volume			Mechanical resistance			Cost of the process			Print speed			Thermal stability			Chemical resistance
Vat photopolymerization	0.326224			0.326224			-0.44			-0.456954			-0.218153			0.381503			-0.675717			-0.456954
Material extrusion	-0.675707			-0.533831			0.236044			-0.570803			-0.670887			-0.74349			0.11			-0.302283
Material jetting.	0.274903			0.00449082			-0.520825			-0.0611343			0.423823			-0.44			0.3675			0.3675
Binder jetting	-0.441323			0.423823			-0.0154023			-0.324609			0.18926			-0.22			-0.0154023			-0.234785
Powder bed fusion.	-0.533831			-0.164838			-0.0271482			-0.0154023			-0.218153			-0.0611343			-0.123625			0.3675
Direct energy deposition	0.236044			-0.218153			0.423823			0.3675			-0.0308072			-0.124619			0.381503			0.381503
Sheet lamination	-0.777206			-0.74749			-0.0154023			-0.776789			-0.74349			-0.665118			-0.846588			-0.675707
Min Solution	-0.777206			-0.74749			-0.520825			-0.776789			-0.74349			-0.74349			-0.846588			-0.675707
Max Solution	0.326224			0.423823			0.423823			0.3675			0.423823			0.381503			0.381503			0.381503
Min Solution
Vat photopolymerization	0	0		0	0		0	0		0	0		0	0		0	0		0	0		0	0
Material extrusion	0	0		0	0		0	0		0	0		0	0		0.235885	0.893941		0	0		0	0
Material jetting.	0	0		0	0		0.340205	0.79785		0	0		0	0		0	0		0	0		0	0
Binder jetting	0	0		0	0		0	0		0	0		0	0		0	0		0	0		0	0
Powder bed fusion.	0	0		0	0		0	0		0	0		0	0		0	0		0	0		0	0
Direct energy deposition	0	0		0	0		0	0		0	0		0	0		0	0		0	0		0	0
Sheet lamination	0.22407	0.909623		0.23811	0.896764		0	0		0.216337	0.907519		0.235885	0.893941		0	0		0.177845	0.937132		0.272568	0.866025
	0.22407	0.909623	0.349827	0.23811	0.896764	0.372985	0.340205	0.79785	0.497691	0.216337	0.907519	0.36001	0.235885	0.893941	0.381087	0.235885	0.893941	0.381087	0.177845	0.937132	0.300257	0.272568	0.866025	0.419174
Max Solution
Vat photopolymerization	0.695205	0.396341		0	0		0	0		0	0		0	0		0.726848	0.383152		0	0		0	0
Material extrusion	0	0		0	0		0	0		0	0		0	0		0	0		0	0		0	0
Material jetting.	0	0		0	0		0	0		0	0		0.731861	0.334362		0	0		0	0		0	0
Binder jetting	0	0		0.731861	0.334362		0	0		0	0		0	0		0	0		0	0		0	0
Powder bed fusion.	0	0		0	0		0	0		0	0		0	0		0	0		0	0		0	0
Direct energy deposition	0	0		0	0		0.731861	0.334362		0.7	0.35		0	0		0	0		0.726848	0.383152		0.726848	0.383152
Sheet lamination	0	0		0	0		0	0		0	0		0	0		0	0		0	0		0	0
	0.695205	0.396341	0.59967	0.731861	0.334362	0.593786	0.731861	0.334362	0.593786	0.7	0.35	0.622495	0.731861	0.334362	0.593786	0.726848	0.383152	0.569988	0.726848	0.383152	0.569988	0.726848	0.383152	0.569988
i-min
Vat photopolymerization	0.670327			0.6471			0.0740641			0.23594			0.373508			0.652326			0.1228			0.162349
Material extrusion	0.0774133			0.152421			0.436499			0.154903			0.0500282			0			0.628217			0.276454
Material jetting.	0.660171			0.499996			0			0.483923			0.687334			0.236631			0.755717			0.6275
Binder jetting	0.227761			0.692388			0.323988			0.298152			0.589428			0.376631			0.565641			0.288429
Powder bed fusion.	0.175649			0.409423			0.304949			0.511015			0.373508			0.459463			0.476058			0.6275
Direct energy deposition	0.627348			0.378563			0.524766			0.701091			0.471151			0.429201			0.731411			0.603195
Sheet lamination	0			0			0.323988			0			0			0.0643803			0			0
Max-Min	0.670327			0.692388			0.524766			0.701091			0.687334			0.652326			0.731411			0.603195
x_ij (normalized matrix)	Surface roughness			Dimensional accuracy			Build volume			Mechanical resistance			Cost of the process			Print speed			Thermal stability			Chemical resistance
Vat photopolymerization	1			0.934591			0.141137			0.336532			0.543417			1			0.167894			0.269148
Material extrusion	0.115486			0.220138			0.831797			0.220945			0.0727858			0			0.85891			0.458317
Material jetting.	0.984848			0.722133			0			0.690242			1			0.36275			1.03323			1.04029
Binder jetting	0.339776			1			0.617395			0.425269			0.857557			0.577367			0.773356			0.478169
Powder bed fusion.	0.262034			0.591321			0.581115			0.728886			0.543417			0.704346			0.650876			1.04029
Direct energy deposition	0.935883			0.54675			1			1			0.685476			0.657955			1			1
Sheet lamination	0			0			0.617395			0			0			0.0986934			0			0
x_j_bar	0.519718			0.573562			0.541263			0.485982			0.52895			0.485873			0.64061			0.612318
sigma_j	0.438273			0.362671			0.356159			0.340926			0.374758			0.353831			0.404668			0.418536
x_ij-x_bar
Vat photopolymerization	0.480282			0.361029			-0.400126			-0.14945			0.0144663			0.514127			-0.472715			-0.34317
Material extrusion	-0.404232			-0.353423			0.290534			-0.265037			-0.456164			-0.485873			0.218301			-0.154001
Material jetting.	0.46513			0.148571			-0.541263			0.20426			0.47105			-0.123123			0.392621			0.427977
Binder jetting	-0.179942			0.426438			0.0761326			-0.0607133			0.328606			0.0914939			0.132746			-0.134148
Powder bed fusion.	-0.257684			0.0177587			0.0398518			0.242904			0.0144663			0.218473			0.0102661			0.427977
Direct energy deposition	0.416165			-0.026812			0.458737			0.514018			0.156526			0.172082			0.35939			0.387682
Sheet lamination	-0.519718			-0.573562			0.0761326			-0.485982			-0.52895			-0.38718			-0.64061			-0.612318
	Surface roughness			Dimensional accuracy			Build volume			Mechanical resistance			Cost of the process			Print speed			Thermal stability			Chemical resistance
Surface roughness	1			0.619683			-0.463392			0.608121			0.697763			0.629955			0.303825			0.445146
Dimensional accuracy	0.619683			1			-0.452055			0.422508			0.828959			0.77849			0.25563			0.313281
Build volume	-0.463392			-0.452055			1			0.10445			-0.41975			-0.284479			0.192734			-0.00112905
Mechanical resistance.	0.608121			0.422508			0.10445			1			0.699247			0.484838			0.70488			0.920964
Cost of the process	0.697763			0.828959			-0.41975			0.699247			1			0.548057			0.568623			0.651961
Print speed	0.629955			0.77849			-0.284479			0.484838			0.548057			1			-0.0851805			0.259655
Thermal stability	0.303825			0.25563			0.192734			0.70488			0.568623			-0.0851805			1			0.801811
Chemical resistance	0.445146			0.313281			-0.00112905			0.920964			0.651961			0.259655			0.801811			1
Surface roughness	0			0.380317			1.46339			0.391879			0.302237			0.370045			0.696175			0.554854
Dimensional accuracy	0.380317			0			1.45205			0.577492			0.171041			0.22151			0.74437			0.686719
Build volume	1.46339			1.45205			0			0.89555			1.41975			1.28448			0.807266			1.00113
Mechanical resistance.	0.391879			0.577492			0.89555			0			0.300753			0.515162			0.29512			0.0790359
Cost of the process	0.302237			0.171041			1.41975			0.300753			0			0.451943			0.431377			0.348039
Print speed	0.370045			0.22151			1.28448			0.515162			0.451943			0			1.08518			0.740345
Thermal stability	0.696175			0.74437			0.807266			0.29512			0.431377			1.08518			0			0.198189
Chemical resistance	0.554854			0.686719			1.00113			0.0790359			0.348039			0.740345			0.198189			0
C index	1.82273			1.53537			2.96453			1.04153			1.2836			1.65192			1.72294			1.51021
Criterion weights	0.13469			0.113455			0.219062			0.0769629			0.0948508			0.122068			0.127316			0.111596
	0.13469			0.113455			0.219062			0.0769629			0.0948508			0.122068			0.127316			0.111596
Pythagorean fuzzy Decision Matrix	Surface roughness			Dimensional accuracy			Build volume			Mechanical resistance			Cost of the process			Print speed			Thermal stability			Chemical resistance
Vat photopolymerization	0.291714	0.882803	0.368186	0.26866	0.900324	0.3424	0.167991	0.938924	0.300333	0.103546	0.97975	0.17137	0.147695	0.960299	0.23667	0.296048	0.889494	0.348074	0.10256	0.982303	0.156722	0.124535	0.970772	0.205164
Material extrusion	0.101705	0.980813	0.166321	0.118896	0.976009	0.182401	0.343429	0.83841	0.423231	0.0888644	0.984633	0.150337	0.0877232	0.986393	0.139043	0.0834503	0.986408	0.141549	0.235022	0.915533	0.326441	0.144032	0.959149	0.243493
Material jetting.	0.274958	0.886536	0.372091	0.202527	0.934717	0.292039	0.163051	0.951732	0.26004	0.157522	0.9593	0.234374	0.2649	0.901305	0.342751	0.125798	0.965493	0.228032	0.286628	0.874888	0.390403	0.269052	0.889447	0.369454
Binder jetting	0.151488	0.966146	0.208839	0.288698	0.883121	0.369799	0.272659	0.880404	0.388003	0.130789	0.97554	0.176678	0.21712	0.928596	0.300945	0.165054	0.948774	0.269416	0.209534	0.928645	0.306126	0.168209	0.957779	0.233164
Powder bed fusion.	0.12946	0.971583	0.198157	0.170901	0.948639	0.266226	0.276506	0.886124	0.371926	0.163632	0.956236	0.242563	0.147695	0.960299	0.23667	0.197656	0.936221	0.290554	0.201774	0.943663	0.262274	0.269052	0.889447	0.369454
Direct energy deposition	0.272509	0.8973	0.347264	0.161357	0.952699	0.257545	0.393286	0.786636	0.475952	0.224728	0.922381	0.314184	0.181371	0.948503	0.259703	0.183773	0.941111	0.283792	0.302052	0.885027	0.354248	0.283614	0.898475	0.335121
Sheet lamination	0.083151	0.987323	0.135204	0.0812414	0.987714	0.133496	0.272659	0.880404	0.388003	0.0606814	0.992559	0.105564	0.0735897	0.989422	0.125013	0.0936575	0.981364	0.16779	0.0639025	0.991767	0.110969	0.0926173	0.984076	0.151711
Average Solution	0.167017	0.956398	0.239599	0.170474	0.95282	0.251142	0.25798	0.893308	0.368031	0.122879	0.974188	0.189365	0.146797	0.963941	0.221965	0.150454	0.959479	0.238253	0.177894	0.951166	0.252263	0.178337	0.94859	0.261484
Crisp of Pythagorean fuzzy decision matrix
Vat photopolymerization	-0.694245			-0.738405			-0.853358			-0.949189			-0.90036			-0.703556			-0.954401			-0.92689
Material extrusion	-0.951649			-0.938457			-0.584988			-0.961605			-0.965276			-0.966036			-0.782966			-0.899221
Material jetting.	-0.710344			-0.832678			-0.879208			-0.895443			-0.742178			-0.916351			-0.683274			-0.718726
Binder jetting	-0.910489			-0.696555			-0.700768			-0.934574			-0.81515			-0.87293			-0.818478			-0.889046
Powder bed fusion.	-0.927214			-0.87071			-0.70876			-0.887612			-0.90036			-0.837443			-0.849786			-0.718726
Direct energy deposition	-0.730886			-0.881598			-0.464122			-0.800283			-0.866763			-0.851917			-0.692038			-0.72682
Sheet lamination	-0.967892			-0.968978			-0.700768			-0.981492			-0.973541			-0.954303			-0.979519			-0.959828
Average Solution	-0.886803			-0.878805			-0.731446			-0.933942			-0.907633			-0.897963			-0.873071			-0.868018
Distance to average solution
Vat photopolymerization	0.0375001			0.0207245			0.0147618			0.00072853			0.000230312			0.0381563			0.0157728			0.00655864
Material extrusion	0.0102314			0.00792337			0.0133626			0.00278931			0.0108697			0.0145662			0.0100358			0.00161199
Material jetting.	0.0340861			0.00302773			0.0240868			0.00344755			0.032461			0.000748549			0.0367244			0.0233845
Binder jetting	0.00128236			0.0329145			0.000780896			0.000225333			0.0124325			0.00129893			0.0044096			0.00098901
Powder bed fusion.	0.00335857			0.000245185			0.000410011			0.00481316			0.000230312			0.00550443			0.000726826			0.0233845
Direct energy deposition	0.0262129			0.000124129			0.0413337			0.0286369			0.00285791			0.00352142			0.0301907			0.0190171
Sheet lamination	0.0188882			0.0230205			0.000780896			0.0112286			0.0154081			0.00866978			0.0346064			0.0206572
PDA
Vat photopolymerization	0.0375001			0.0207245			0			0			0.000230312			0.0381563			0			0
Material extrusion	0			0			0.0133626			0			0			0			0.0100358			0
Material jetting.	0.0340861			0.00302773			0			0.00344755			0.032461			0			0.0367244			0.0233845
Binder jetting	0			0.0329145			0.000780896			0			0.0124325			0.00129893			0.0044096			0
Powder bed fusion.	0			0.000245185			0.000410011			0.00481316			0.000230312			0.00550443			0.000726826			0.0233845
Direct energy deposition	0.0262129			0			0.0413337			0.0286369			0.00285791			0.00352142			0.0301907			0.0190171
Sheet lamination	0			0			0.000780896			0			0			0			0			0
PDA
Vat photopolymerization	0.0777058
Material extrusion	0.0382413
Material jetting.	0.0912179
Binder jetting	0.0569191
Powder bed fusion.	0.0469804
Direct energy deposition	0.0973944
Sheet lamination	0.00698613
NDA
Vat photopolymerization	0			0			0.0147618			0.00072853			0			0			0.0157728			0.00655864
Material extrusion	0.0102314			0.00792337			0			0.00278931			0.0108697			0.0145662			0			0.00161199
Material jetting.	0			0			0.0240868			0			0			0.000748549			0			0
Binder jetting	0.00128236			0			0			0.000225333			0			0			0			0.00098901
Powder bed fusion.	0.00335857			0			0			0			0			0			0			0
Direct energy deposition	0			0.000124129			0			0			0			0			0			0
Sheet lamination	0.0188882			0.0230205			0			0.0112286			0.0154081			0.00866978			0.0346064			0.0206572
NDA
Vat photopolymerization	0.0486196
Material extrusion	0.0547677
Material jetting.	0.0393981
Binder jetting	0.0124917
Powder bed fusion.	0.0144883
Direct energy deposition	0.00278533
Sheet lamination	0.0909941
Vat photopolymerization	0.615124
Material extrusion	0.411157
Material jetting.	0.698367
Binder jetting	0.820032
Powder bed fusion.	0.764298
Direct energy deposition	0.972197
Sheet lamination	0.0713014
Max	-0.694245			-0.696555			-0.464122			-0.800283			-0.742178			-0.703556			-0.683274			-0.718726
Min	-0.967892			-0.968978			-0.879208			-0.981492			-0.973541			-0.966036			-0.979519			-0.959828
Max Solution
Vat photopolymerization	0.291714	0.882803		0	0		0	0		0	0		0	0		0.296048	0.889494		0	0		0	0
Material extrusion	0	0		0	0		0	0		0	0		0	0		0	0		0	0		0	0
Material jetting.	0	0		0	0		0	0		0	0		0.2649	0.901305		0	0		0.286628	0.874888		0.269052	0.889447
Binder jetting	0	0		0.288698	0.883121		0	0		0	0		0	0		0	0		0	0		0	0
Powder bed fusion.	0	0		0	0		0	0		0	0		0	0		0	0		0	0		0.269052	0.889447
Direct energy deposition	0	0		0	0		0.393286	0.786636		0.224728	0.922381		0	0		0	0		0	0		0	0
Sheet lamination	0	0		0	0		0	0		0	0		0	0		0	0		0	0		0	0
Max Solution	0.291714	0.882803	0.368186	0.288698	0.883121	0.369799	0.393286	0.786636	0.475952	0.224728	0.922381	0.314184	0.2649	0.901305	0.342751	0.296048	0.889494	0.348074	0.286628	0.874888	0.390403	0.269052	0.889447	0.369454
Min Solution
Vat photopolymerization	0	0		0	0		0	0		0	0		0	0		0	0		0	0		0	0
Material extrusion	0	0		0	0		0	0		0	0		0	0		0.0834503	0		0	0		0	0
Material jetting.	0	0		0	0		0.163051	0.951732		0	0		0	0		0	0		0	0		0	0
Binder jetting	0	0		0	0		0	0		0	0		0	0		0	0		0	0		0	0
Powder bed fusion.	0	0		0	0		0	0		0	0		0	0		0	0		0	0		0	0
Direct energy deposition	0	0		0	0		0	0		0	0		0	0		0	0		0	0		0	0
Sheet lamination	0.083151	0.987323		0.0812414	0.987714		0	0		0.0606814	0.992559		0.0735897	0.989422		0	0		0.0639025	0.991767		0.0926173	0.984076
Min Solution	0.083151	0.987323	0.135204	0.0812414	0.987714	0.133496	0.163051	0.951732	0.26004	0.0606814	0.992559	0.105564	0.0735897	0.989422	0.125013	0.0834503	0	0.996512	0.0639025	0.991767	0.110969	0.0926173	0.984076	0.151711
Distance to Max Solution
Vat photopolymerization	0			0.00144817			0.104792			0.0383721			0.0284706			0			0.100026			0.05449
Material extrusion	0.0864587			0.0725792			0.00794568			0.0491801			0.0801285			0.0972426			0.00840639			0.0363543
Material jetting.	0.000309946			0.0161342			0.126883			0.0122494			0			0.049171			0			0
Binder jetting	0.0520009			0			0.0310783			0.0305584			0.00477547			0.0268606			0.0159359			0.0334133
Powder bed fusion.	0.0631181			0.0288964			0.0343568			0.0100084			0.0284706			0.0151729			0.0283471			0
Direct energy deposition	0.00101672			0.0336579			0			0			0.0161017			0.0194021			0.00164786			0.00147231
Sheet lamination	0.108703			0.109817			0.0310783			0.0753584			0.0917739			0.0819043			0.141351			0.0874956
Distance to Max Solution
Vat photopolymerization	0.143091
Material extrusion	0.16551
Material jetting.	0.113122
Binder jetting	0.11029
Powder bed fusion.	0.114119
Direct energy deposition	0.0676843
Sheet lamination	0.213231
Distance to Min Solution
Vat photopolymerization	0.108703			0.0864037			0.00181197			0.00633182			0.0188069			1.25687			0.00367729			0.00405292
Material extrusion	0.00135491			0.00394651			0.0720096			0.00286168			0.000405763			1.70396			0.0815218			0.0116888
Material jetting.	0.103063			0.0426548			0			0.0270761			0.0917739			1.52453			0.141351			0.0874956
Binder jetting	0.0105405			0.109817			0.0334761			0.0102618			0.0552527			1.4355			0.0632794			0.0130403
Powder bed fusion.	0.00635533			0.0271827			0.0296948			0.030687			0.0188069			1.38793			0.0442162			0.0874956
Direct energy deposition	0.0889299			0.0230326			0.126883			0.0753584			0.0314325			1.40372			0.127294			0.0774464
Sheet lamination	0			0			0.0334761			0			0			1.64996			0			0
Distance to Min Solution
Vat photopolymerization	0.325868
Material extrusion	0.366231
Material jetting.	0.379656
Binder jetting	0.351646
Powder bed fusion.	0.341464
Direct energy deposition	0.373602
Sheet lamination	0.346764
Closeness Ratio
Vat photopolymerization	0.694876
Material extrusion	0.68874
Material jetting.	0.77044
Binder jetting	0.761244
Powder bed fusion.	0.74951
Direct energy deposition	0.84662
Sheet lamination	0.619227
